# Supplementary material for: Monoclonal antibodies specific for the hemagglutinin-neuraminidase protein define neutralizing epitopes specific for Newcastle disease virus genotype 2.VII from Egypt
Source: Virol J. 2021 Apr 26;18:86. doi: 10.1186/s12985-021-01540-0 (PMC8072307; doi:10.1186/s12985-021-01540-0)
Supplement: Supplementary file 2 — Additional file 2: Table S1. Antigenic relation of NDV genotypes. [file 12985_2021_1540_MOESM2_ESM.xlsx]

## Sheet: S tab 1
	Supplemental Table 1: Antigenic relation of NDV genotypes
			Antibody titer Ratio (R) a
	Serab	genotyped	Antigen
			2.I1	2.II2	2.VI3	2.VII4	2.XIV5
	a-Ulster	2.I	X	0.90	0.15	0.28	0.38
	a-clone 30c	2.II		X	0.25	0.47	0.41
	a-R151/94	2.VI			X	0.58	0.46
	a-NR 730/16	2.VII				X	0.31
	a-NR 81/18	2.XIV					X
	a: the antibody titer ration (R) was calculated according to Archetti and Horsefall [45], 1950; b :Sera were raised in SPF-chicken by immunizing with ß-Propiolacton inactivated virus preparations from SPF-eggs; b: yolk preparations form imunized SPF-chicken; c: genotype nomenclature according to Dimitrov et al. 2019 [16]
	1: chicken/IRL/Ulster/1967; 2: vaccine/clone 30; 3: pigeon/GER/R75/1998; 4: chicken/EGY/NR730/2016; 5:chicken/NGA/NR81/2018; (country code alpha-3 according to ISO 3166 )
